# Supplementary material for: Wine Terroir and the Soil Bacteria: An Amplicon Sequencing–Based Assessment of the Barossa Valley and Its Sub-Regions
Source: Front Microbiol. 2021 Jan 7;11:597944. doi: 10.3389/fmicb.2020.597944 (PMC7817890; doi:10.3389/fmicb.2020.597944)
Supplement: Supplementary file 1 [file Table_1.xlsx]

## Sheet: TableS1
Supplementary Table 1. Soil physicochemical properties. Values are means ±SE aggregated at the subregion level. Means followed by the same letter are not significantly different at the P<0.05 level (see text) based on Kruskal-Wallis rank sum test and pairwise tests (Tukey’s equivalent). N=4 for all sites, except for Southern Grounds and Eden Valley where N=3. * Indicates variables used by automat…
Subregion	Plant available (Colwell) P (𝛍g P / g dry soil)*	pH*	Electrical Conductivity (Salinity uS/cm)*
Northern Grounds	11.5±2.7a	6.6±0.2	111.0±34.2x
Central Grounds	30.5±8.0b	6.4±0.2	302.5±123.5z
Eastern Edge	39.0±14.2c	6.7±0.4	156.8±19.7xz
Southern Grounds	15.1±6.8abc	6.8±0.5	266.5±106.1xz
Western Ridge	17.0±3.0abc	6.5±0.1	154.2±31.5xz
Eden Valley	34.7±20.1abc	6.2±0.4	241.2±123.1xz
