# Supplementary material for: Wine Terroir and the Soil Bacteria: An Amplicon Sequencing–Based Assessment of the Barossa Valley and Its Sub-Regions
Source: Front Microbiol. 2021 Jan 7;11:597944. doi: 10.3389/fmicb.2020.597944 (PMC7817890; doi:10.3389/fmicb.2020.597944)
Supplement: Supplementary file 2 [file Table_2.xlsx]

## Sheet: TableS2
Supplementary Table 2. Region, soil texture, climate, grape clones and agricultural management for the vineyard locations sampled in this study: Vineyard region and code: NG: Northern Grounds; CG: Central Grounds; EE: Eastern Edge; SG: Southern Grounds; WR: Western Ridge; EV: Eden Valley. 3-4 sites were sampled by sub-region, numbered as NG1, NG2, NG3, NG4 and so on. Soil texture of the fine-eart…
Vineyard	Planting year*	Vine density (vines/ha)*	Prunning method*	Space between rows*	Row orientation*	Canopy management*	Soil texture*	Elevation (m)*	AWHC (mm)	MAR (mm)	GSR (mm)*	MJT (°C)*	GSMT (°C)	GDD	Clone	Irrigation (ML/Ha)	Midrow management*	Undervine management*
NG1	2001	1515.15	Spur Pruned	3.3m(row) x 2.0m(vine)	East- West	Shoot thinning/Bunch thinning	C	300	85	547.18	213.37	20.4	17.43	1548.75	1654	0.8	V	M
NG2	1910	918.274	Spur Pruned	3.3m(row) x 3.3m(vine)	East- West	Trim sides	SL	300	55	547.18	213.37	21.3	18.32	1548.75	Unknown	0.3	CC+M+H	H
NG3	1916	1333.33	Cane Pruned	3m(row) x 2.5m(vine)	East- West	Shoot thinning/Bunch thinning	SL	310	85	431.18	213.37	21.3	19.21	1724.5	Unknown	dry grown	CC	C
NG4	1998	1683.5	Cane Pruned	3.3m(row) x 1.8m(vine)	East- West	Shoot thinning	C	295	85	547.18	213.37	20.4	17.43	1548.75	1654	0.2	V	C
CG1	1974	1298.7	Spur Pruned	3.5m(row) x 2.2m(vine)	East- West	No	SL	270	100	547.18	213.37	22.2	19.21	1900.25	PT15 Griffith	0.5	P	H
CG2	1894	1428.57	Cane Pruned	3.5m(row) x 2m(vine)	East- West	No	CL	270	100	547.18	213.37	22.2	19.21	1900.25	Unknown	0.1	P	H
CG3	2001	1443	Spur Pruned	3.3m(row) x 2.1m(vine)	East- West	No	CL	300	100	663.18	245.255	22.2	19.21	1900.25	1654	1.2	CC+M	M
CG4	1893	1242.24	Spur Pruned	3.5m(row) x 2.3m(vine)	East- West	lift foliage	CL	270	100	547.18	213.37	22.2	19.21	1900.25	Unknown	0.3	P	H
EE1	1998	1515.15	Spur Pruned	3.3m(row) x 2.0m(vine)	North-South	Catch wire/light trim before vintage	CL	448	100	663.18	245.255	21.3	18.32	1548.75	1654	1.1	C	H
EE2	1969	1014.2	Cane Pruned	3.4m(row) x 2.9m(vine)	East- West	No	SL	300	100	663.18	245.255	21.3	18.32	1548.75	Unknown	0.3	CC+M+H	V
EE3	1960	1242.24	Spur Pruned	3.5m(row) x 2.3m(vine)	North-South	Single wire Barossa flop - edging	CL	300	100	663.18	245.255	21.3	18.32	1548.75	Unknown	0.6	CC	H
EE4	1990	1785.71	Rod + Spur Pruned	4m(row) x 1.4m(vine)	East- West	Trim sides	C	340	100	663.18	245.255	21.3	18.32	1724.5	1654	0.7	V	V
SG1	1923	1351.35	Cane Pruned	3.7m(row) x 2.0m(vine)	East- West	Occasional bunch thinning	SL	229	30	663.18	213.37	22.2	19.21	1900.25	Unknown	1.2	V+H	H
SG2	1975	1196.17	Spur Pruned	3.8m(row) x 2.2m(vine)	North-South	No	CL	230	100	547.18	213.37	22.2	19.21	1900.25	Unknown	dry grown	V	H
SG3	1997	1851.85	Spur pruned	3.0m(row) x 1.8m(vine)	North-South	No	CL	250	100	547.18	213.37	22.2	19.21	1900.25	1654	0.5	P	H
WR1	2003	1792.11	Spur Pruned	3.1m(row) x 1.8m(vine)	North-South	Shoot Thinning	CL	256	55	663.18	245.255	22.2	19.21	1900.25	1654	0.275	V	H
WR2	1994	1792.11	Cane Pruned	3.1m(row) x 1.8m(vine)	NorthEast-SouthWest	No/bunch thinning at veraison sometimes (not last year)	CL	300	85	663.18	245.255	22.2	18.32	1900.25	1654	1	CC+S+H	H
WR3	2004	1250	Cane Pruned	3.6m(row) x 500 vines per acre	East- West	No	C	300	85	663.18	245.255	21.3	18.32	1900.25	1654	0.5	CC	C
WR4	1999	1785.71	Spur Pruned	2.8m(row) x 2.0m(vine)	North-South	No	CL	260	55	663.18	245.255	22.2	19.21	1900.25	1654	0.5	CC+S	C
EV1	1994	1666.67	Rod + Spur Pruned	3.0m(row) x 2.0m(vine)	NorthEast-SouthWest	Vertical Shoot Position	SL	430	85	663.18	245.255	20.4	17.43	1548.75	BVRC30	0.1	P	H
EV2	1968	1923.08	Cane Pruned	2.6m(row) x 2.0m(vine)	NorthEast-SouthWest	Catch wire	CL	490	85	663.18	245.255	20.4	17.43	1548.75	Unknown	0.4	P	M
EV3	1912	771.605	Cane Pruned	3.6m(row) x 3.6m(vine)	East- West	Scott Henry	CL	420	85	663.18	245.255	20.4	17.43	1548.75	Unknown	dry grown	P	M
