# Supplementary material for: Wine Terroir and the Soil Bacteria: An Amplicon Sequencing–Based Assessment of the Barossa Valley and Its Sub-Regions
Source: Front Microbiol. 2021 Jan 7;11:597944. doi: 10.3389/fmicb.2020.597944 (PMC7817890; doi:10.3389/fmicb.2020.597944)
Supplement: Supplementary file 3 [file Table_3.xlsx]

## Sheet: TableS3
Supplementary Table 3. Basic berry chemistry and acid analysis: Vineyard region and code: NG: Northern Grounds; CG: Central Grounds; EE: Eastern Edge; SG: Southern Grounds; WR: Western Ridge; EV: Eden Valley. 3-4 sites were sampled by sub-region, numbered as NG1, NG2, NG3, NG4 and so on.
Vineyard	Harvest Date	50 berries weight (g)	TSS (Brix)	pH	TA (g/L)	Epicatechin concentration sample mg/g	Average colour per berry	Average colour mg/g berry weight	Average total phenolics per berry	Average total phenolics mg/g berry weight	Citric acid (mg/ml)	Gluconic acid (mg/ml)	Malic acid (mg/ml)	Pyruvic acid (mg/ml)	Tartaric acid (mg/ml)
NG1	16/02/2016	51.2	25.2	3.75	6.44	4.46	1.46	1.43	1.21	1.19	186	2233.1	1626.8	195	2739.7
NG2	2016-02-03	51	26.5	3.74	7.55	5.26	1.92	1.88	1.46	1.43	178.5	1123.9	773.4	231.6	3836
NG3	2016-02-03	32.1	28.2	3.94	7.19	6.3	1.34	2.09	1.1	1.71	218	1647.2	1080.1	258.9	5182
NG4	2016-02-03	45.1	27.7	3.9	8.04	6.21	1.46	1.62	1.37	1.52	181.4	2441.8	1225.9	254.9	3554.3
CG1	16/02/2016	38.5	22.9	3.81	7.34	4.4	0.99	1.29	0.92	1.19	206.7	1967.4	1822.3	231.2	3430.1
CG2	2016-02-03	49.9	24.8	3.8	8.2	4.93	1.27	1.27	1.24	1.24	209.3	1217.4	1237.6	250.1	3964.4
CG3	2016-02-11	34.4	24.7	3.58	6.26	4.66	1.13	1.64	0.94	1.37	210.8	1887	1566.6	237.6	4913.9
CG4	2016-02-11	43.2	23.4	3.42	7.63	4.95	1.57	1.82	1.25	1.45	204.9	1287	1439.3	252.1	4327.6
EE1	2016-02-18	37.8	21.2	3.43	7.53	3.7	0.96	1.28	0.87	1.16	199.6	839.1	920.8	283.4	4578.8
EE2	2016-02-03	49.2	27.3	4.15	7.63	4.81	1.31	1.33	1.29	1.32	259.8	1580.1	1357.6	235.9	4578.8
EE3	2016-02-11	46.2	25.8	3.62	7.62	5.23	1.36	1.48	1.29	1.39	295.1	1322.9	2271.7	334.5	3794.5
EE4	2016-02-11	49.4	25.4	3.55	7.45	4.62	1.54	1.56	1.24	1.26	213.9	1662.9	1627.2	266.6	5580.6
SG1	16/02/2016	58.6	25.1	3.87	6.56	5.23	1.49	1.27	1.44	1.23	220.2	2723.4	1328.4	251	2434.9
SG2	16/02/2016	43	25.7	3.86	6.65	4.94	1.21	1.4	1.08	1.26	181.5	1888.7	1218.9	245.7	3883.6
SG3	2016-02-11	40.3	26.5	3.51	7.62	5.66	1.35	1.67	1.15	1.42	282.7	847.5	1252.7	268.7	4543.1
WR1	2016-02-11	39.7	26	3.83	6.37	5.19	1.43	1.8	1.16	1.45	240.2	1836.5	1414.6	234.3	3626.5
WR2	18/02/2016	37.3	22.1	3.37	7.65	4.84	0.93	1.24	0.91	1.22	165.2	1178.4	1013.9	249.2	4085.8
WR3	18/02/2016	37	25.5	3.24	8.77	5.87	1.28	1.74	1.1	1.48	172.6	1109.3	911.2	262	4124.9
WR4	25/02/2016	44.8	25.4	4.03	9.17	4.21	1.01	1.13	1.02	1.14	302.4	3229.8	2160.7	194.8	3375.4
EV1	2016-03-07	58.2	26.9	3.78	10.58	6.23	1.6	1.38	1.62	1.39	164.8	1664.3	1124.9	243.7	3276.9
EV2	2016-03-07	38.2	28.1	4.13	8.32	6.51	1.52	1.99	1.3	1.71	195.9	1502.1	929.6	282.7	4803.8
EV3	2016-03-07	37.1	28.5	4.13	9.22	6.45	1.58	2.13	1.27	1.71	212	1908.3	1325.5	255.6	3729
