# Supplementary material for: Wine Terroir and the Soil Bacteria: An Amplicon Sequencing–Based Assessment of the Barossa Valley and Its Sub-Regions
Source: Front Microbiol. 2021 Jan 7;11:597944. doi: 10.3389/fmicb.2020.597944 (PMC7817890; doi:10.3389/fmicb.2020.597944)
Supplement: Supplementary file 4 [file Table_4.xlsx]

## Sheet: TableS4
Supplementary Table 4. Basic wine chemistry: Vineyard region and code: NG: Northern Grounds; CG: Central Grounds; EE: Eastern Edge; SG: Southern Grounds; WR: Western Ridge; EV: Eden Valley. 3-4 sites were sampled by sub-region, numbered as NG1, NG2, NG3, NG4 and so on.
Vineyard	Alcohol (%)	Colour density	Colour density: SO2 corrected	Degree of ionisation of anthocyanins (%)	Hue	pH	SO2 resistant pigments	Tannin concentration in homogenate g/L (epicatechin equivalents)	Total anthocyanins mg/L	Total phenolics	Tritratable acidity
NG1	15.5	15.9	16.5	26.6	0.61	3.65	3.77	1.96	457.4	52.1	10.6
NG2	15.6	17.4	18.8	27.6	0.55	3.68	3.92	2.14	528.7	59.5	9.6
NG3	15.93	22.4	23.3	29.3	0.61	3.89	5.62	3.06	568.8	69.7	8.8
NG4	15.55	19.3	20.1	27.4	0.62	3.89	4.25	2.52	562	68.8	9.4
CG1	14.7	9.1	9.6	24.1	0.64	3.6	1.93	0.83	299.9	27.2	8.5
CG2	14.55	13.2	14.6	24.4	0.63	3.51	3.36	1.52	388.3	44.5	10.3
CG3	15.68	13.4	16.9	16.6	0.68	3.81	2.86	1.6	613.1	59.2	9.1
CG4	16.04	17.6	18.1	25.4	0.58	3.71	3.39	1.91	610.1	58.5	9.9
EE1	13.83	13.2	14.9	20.6	0.59	3.61	2.42	1.23	572.7	55	9.4
EE2	15.21	12.6	13.2	24.7	0.64	3.81	3.24	1.37	360.5	40.4	9.4
EE3	15.48	14.7	15.2	22.1	0.66	3.94	3.52	1.78	483.6	53	8.3
EE4	13.95	14	14.2	25.7	0.61	3.78	3.13	1.98	434.1	49.3	9.6
SG1	14.81	14	14.5	30.9	0.6	3.66	3.39	1.93	346.4	51.8	10.6
SG2	15.49	10.3	11.7	20	0.65	3.64	2.45	1.48	377.7	42.1	10.2
SG3	15.56	11.9	15.3	16.8	0.63	3.67	2.95	2.22	519.8	59.2	11.3
WR1	15.75	19	20.1	29.1	0.63	3.77	4.86	2.2	466.7	61.7	9.9
WR2	15.47	14.1	16.3	20.8	0.64	4.03	3.47	2.46	494.9	58.6	9.6
WR3	15.54	19	19.5	33.8	0.62	3.44	4.47	2.05	431.3	60.3	10.8
WR4	15.94	12.7	16	17.8	0.66	3.74	3.39	2.06	475.7	56.8	10.2
EV1	15.69	14.6	15.2	26.3	0.55	3.66	2.54	1.85	523	48.6	10.2
EV2	15.77	15.9	17.6	22.9	0.6	3.8	3.43	2.05	564.4	62.7	9.6
EV3	14.84	18.8	20.7	25.7	0.57	3.59	3.93	2.05	624.3	68.8	10.1
