# Supplementary material for: Wine Terroir and the Soil Bacteria: An Amplicon Sequencing–Based Assessment of the Barossa Valley and Its Sub-Regions
Source: Front Microbiol. 2021 Jan 7;11:597944. doi: 10.3389/fmicb.2020.597944 (PMC7817890; doi:10.3389/fmicb.2020.597944)
Supplement: Supplementary file 5 [file Table_5.xlsx]

## Sheet: TableS5
Supplementary Table 5. SPE and HPLC-MS conditions for non-targeted metabolomic analysis.
SPE conditions
Cartridge conditioning	1mL methanol followed by 1mL MilliQ water
Sample loading	10 mL (2 mL of sample + 8 mL Milli-Q water)
(Sample was resuspended – 0.100 mL sample + 9.9mL water)
Washing	1mL 2% methanol
Dried at full vacuum	5min
Elution solvent	1mL methanol
Evaporated methanol to dryness using the TurboVap
Redissolved in 30uL Solvent B followed by 20uL of Solvent A
HPLC conditions
Injection volume	1μL
Flow rate	0.22mL/min
Solvent A	2% formic acid, 0.5% methanol in miliQ-water
Solvent B	2% formic acid, 2% Milli-Q water, 40% acetonitrile in methanol
Column	Phenomenex Kinetex PFP 2.7um 2.1 x 150mm
Column temperature	30°C
DAD acquisition range	200-600 nm
HPLC timetable
Time (min)	Flow Rate	% Solvent B
0	0.22 ml/min	0
25		1
100		10
130		20
140		35
152		90
155		90
155.5		0
156		90
156.5		0
157		90
157.5		0
167		0
MS conditions ESI Negative
Source temperature	200 °C
Gas flow	7 L/min
Nebuliser pressure	2 Bar
Capillary Voltage	+ 2500 V
End Plate Offset	- 500 V
Scan type	Scan from 50 to 1650 m/z
Acquisition rate	2.0 Hz
Calibration Solution	5mM sodium hydroxide, 0.2% formic acid in 50% 2-propanol
