# Supplementary material for: Wine Terroir and the Soil Bacteria: An Amplicon Sequencing–Based Assessment of the Barossa Valley and Its Sub-Regions
Source: Front Microbiol. 2021 Jan 7;11:597944. doi: 10.3389/fmicb.2020.597944 (PMC7817890; doi:10.3389/fmicb.2020.597944)
Supplement: Supplementary file 6 [file Table_6.xlsx]

## Sheet: TableS6
Supplementary Table 6. Wine fermentation products (ug/L): Vineyard region and code: NG: Northern Grounds; CG: Central Grounds; EE: Eastern Edge; SG: Southern Grounds; WR: Western Ridge; EV: Eden Valley. 3-4 sites were sampled by sub-region, numbered as NG1, NG2, NG3, NG4 and so on.
Vineyard	Acetic acid	2-phenyl ethyl acetate	2-methylpropyl acetate	2-methylbutyl acetate	3-methylbutyl acetate	Butanoic acid	2-methyl butanoic acid	3-methyl butanoic acid	Butanol	2-methylbutanol	3-methylbutanol	Decanoic acid	Ethyl 2-methylbutanoate	Ethyl 2-methylpropanoate	Ethyl acetate	Hexyl acetate	Ethyl butanoate	Ethyl decanoate	Ethyl hexanoate	Ethyl octanoate	Ethyl propanoate	Ethyl-3-methylbutanoate	Hexanoic acid	Hexanol	2-phenyl ethyl ethanol	Octanoic acid	Propanoic acid	2-methylpropanol	2-methyl propanoic acid
NG1	442025	136	63.7	322	1436	1284	476	519	1623	72166	201852	464	7.48	63.3	57027	17	243	18.1	25.1	29.5	296	14.5	978	1158	46725	1351	2191	70968	2157
NG2	544115	221	41.6	542	1896	1094	619	667	2032	75194	172598	871	8.25	47.6	63796	45.5	218	30.9	32.5	37.6	262	14.5	1225	2361	61290	1640	2455	41916	1800
NG3	943805	160	42.4	401	1360	1053	709	750	1233	71187	168533	563	5.49	45.5	60152	17.6	145	19.2	23	27	164	10.8	908	1715	62811	1192	2469	58907	2503
NG4	770516	183	42.7	467	1786	1051	461	498	1761	68096	153832	825	3.86	27.9	60559	45.8	176	26.8	27.4	32.2	191	6.62	1014	2192	58497	1372	3045	43214	1597
CG1	445186	40.6	18.1	94.4	464	1633	1129	1189	786	76906	195273	383	13.3	64.2	44887	17.3	223	8.51	50.4	34	285	18.9	2381	3948	45869	1857	2404	43447	2596
CG2	612801	86.9	83.4	573	1753	1637	358	400	1842	58709	143007	347	6.34	50.7	97002	19.9	395	19.3	44	42.7	241	9.19	1729	2123	29838	1820	2607	50309	2102
CG3	608242	68.2	41.2	302	729	1169	500	575	1245	64559	147877	710	8.25	75.8	68908	11.7	172	19.2	23.1	22.3	171	13.6	990	1776	47026	1035	2133	57948	2325
CG4	485417	231	60.3	524	2386	1273	460	567	1644	81784	202998	1166	5.76	56.6	61182	20	283	38.4	43.9	52.8	176	11.4	1537	717	54597	2122	1908	54280	2163
EE1	459115	53.9	44.5	271	796	1092	343	431	1879	70088	173699	216	4.58	35.9	51948	19.6	131	6.43	25.3	17.1	177	7.88	1126	4038	37558	960	2153	51296	1477
EE2	372420	62.1	66	289	1514	1514	324	589	1954	43609	197138	387	3.88	32	60078	24.3	238	11.6	33.3	27.8	320	10	1451	3007	22604	1376	3483	41344	1437
EE3	685573	127	75.4	450	2188	1369	285	367	1865	48833	145513	519	3.24	31.7	66180	38.9	269	16.5	28.8	31.3	179	7.41	1308	1801	27411	1523	2371	46868	1435
EE4	566504	131	19.2	196	967	1713	857	924	755	76490	199406	889	10.2	55.9	44285	41.8	192	12.6	38.6	31.2	205	16.4	1944	2756	58212	1888	2388	39379	1918
SG1	545809	65.4	30.1	244	546	1063	1028	1209	1033	78934	180928	432	17.7	106	59233	6.21	120	6.95	23.3	22.3	154	31.3	1071	1620	48459	1248	1878	68686	2941
SG2	575569	124	32.8	303	1421	1279	670	650	1439	69519	174953	871	10.5	71.2	70436	27.7	267	21.4	39.2	37.6	341	16.8	1461	2142	49406	1713	2676	40212	2015
SG3	530912	165	97.7	590	2155	1511	507	663	1578	83562	204049	479	4.31	36	59779	35.9	378	16	31.4	37.2	158	9.02	1195	1940	45244	1726	2142	81877	2363
WR1	468257	186	81.9	502	1784	1219	533	649	1161	90086	212683	670	6.08	59.6	53244	32.7	292	16.9	24.8	29	141	11.8	1030	2135	47810	1365	1823	82396	2320
WR2	505597	77	47.6	372	850	1164	624	640	1000	98946	220768	405	6.02	51.5	56043	6.9	143	6.63	22.1	21.2	135	9.6	1055	1864	55624	1103	1934	76720	2360
WR3	357090	243	75.4	653	2974	1513	491	600	1562	69835	178787	531	6.48	42.4	72578	57.4	340	16.2	43.5	38.6	195	11.9	1844	1820	45706	1720	2088	42736	1599
WR4	453219	263	90.7	820	2965	1224	415	617	1321	94166	251336	428	6.55	62.8	58943	72.8	246	10.1	39.6	32	234	14.3	1665	3705	65809	1631	2184	62216	1894
EV1	380124	149	60.5	416	1715	1104	547	652	1123	112498	265473	1099	9.71	87.4	74994	26	245	31.5	37.3	38.8	216	19.5	1510	2737	58195	1721	1669	99238	1918
EV2	441794	405	40.3	417	1809	1173	605	628	1280	72973	199948	512	6.46	40.8	51396	34.1	229	14.6	38.1	33.9	196	10.1	1554	1736	96118	1632	2034	48737	2142
EV3	468332	85.9	44.6	400	1065	1199	913	735	1356	109115	217382	466	15.9	79.2	55567	18.4	203	9.45	39.9	28.4	276	19.1	1528	3232	69538	1376	2063	53419	2424
