# Supplementary material for: Wine Terroir and the Soil Bacteria: An Amplicon Sequencing–Based Assessment of the Barossa Valley and Its Sub-Regions
Source: Front Microbiol. 2021 Jan 7;11:597944. doi: 10.3389/fmicb.2020.597944 (PMC7817890; doi:10.3389/fmicb.2020.597944)
Supplement: Supplementary file 7 [file Table_7.xlsx]

## Sheet: TableS7
Supplementary Table 7. Amino acids concentration in wine (mg/L). Vineyard region and code: NG: Northern Grounds; CG: Central Grounds; EE: Eastern Edge; SG: Southern Grounds; WR: Western Ridge; EV: Eden Valley. 3-4 sites were sampled by sub-region, numbered as NG1, NG2, NG3, NG4 and so on. <LOQ= below detectable level
Vineyard	Alanine	Alpha2amino	Arginine	Asparagine	Aspartate	Glutamate	Glutamine	Glycine	Histidine	Isoleucine	Leucine	Lysine	Methionine	Phenylalanine	Proline	Serine	Threonine	Tryptophan	Tyrosine	Valine
NG1	15.4	<LOQ	<LOQ	0.9	1.7	5	0.7	3	<LOQ	0.4	1.1	2.3	0.4	1	439.6	1.6	0.9	0.1	0.8	0.6
NG2	33	<LOQ	19.9	20.3	6.5	17.2	4.6	11.5	<LOQ	1.7	6	9.7	1.7	4.6	1221.1	4.8	4.5	1.2	4	4
NG3	32.5	<LOQ	<LOQ	9.8	5.8	26.6	8.9	9.7	<LOQ	3	8.1	12.4	1.7	5.8	913.1	8.3	6.3	1.8	5.5	5.8
NG4	35.4	<LOQ	<LOQ	6.8	9.4	26.4	8	11.1	<LOQ	2.5	6.6	11.4	1.9	4.7	709.1	7.2	5.3	1.8	4.4	4.6
CG1	5.9	<LOQ	<LOQ	2.7	2.3	4.2	0.3	2.6	<LOQ	1.1	3.5	6.2	0.9	2.5	17.6	2.2	1.9	0.2	1.6	1.7
CG2	7.2	<LOQ	<LOQ	2.5	1.7	4.7	1.5	3.3	<LOQ	0.6	2.2	5.1	0.7	1.6	1443.3	1.3	1.7	0.4	1.2	1.1
CG3	41.3	<LOQ	155.1	16.4	12.3	57.5	4.6	15.6	17.9	5.4	13.7	17.8	3.5	9.6	1533.2	13.6	18.2	5.1	10.4	11
CG4	11.3	<LOQ	<LOQ	4.7	4	7.8	1	3.7	<LOQ	1.7	5.1	8.8	1.3	3.3	811.8	3.5	2.3	0.5	2.4	2.4
EE1	12.7	<LOQ	<LOQ	4.2	4.4	15.8	0.9	8.3	<LOQ	1.8	5.9	11.4	1.5	4	1015.5	4.2	3.5	2	3.7	3
EE2	30.4	<LOQ	214.3	21.8	11.5	32.9	4.8	15.6	15.5	1.9	6.7	10.8	1.5	4.1	2588.4	4.6	6.1	1.1	3.8	4.8
EE3	27.9	<LOQ	<LOQ	12.8	6.3	26	3.8	15	<LOQ	2.4	7	10.1	1.9	4.8	1597.2	6.4	7.5	1.6	1.7	5.3
EE4	7.6	<LOQ	<LOQ	2.6	2.3	7.9	0.4	4.7	<LOQ	1.1	2.9	5.2	0.6	2.2	416	2.4	1.9	0.3	2	1.9
SG1	41.8	<LOQ	<LOQ	10.2	4.1	17.4	0.8	10.1	<LOQ	3	6.4	8.4	1.7	5.6	508.6	6.1	6.4	1.6	5.6	6.2
SG2	8.3	<LOQ	<LOQ	4.1	1.8	5	1.1	2.5	<LOQ	0.5	1.7	4	0.5	1.1	492.7	1	1	0.2	0.8	0.7
SG3	8.9	<LOQ	<LOQ	3.2	2.4	6.3	0.7	3.1	<LOQ	0.5	1.6	3	0.5	1.2	346.2	1.8	1.2	0.4	1	0.8
WR1	29.9	<LOQ	20.1	14.8	8.6	27.2	1.3	12	<LOQ	2.6	6.1	12.9	1.7	5.3	811.4	9.2	6	1.6	5.9	5.3
WR2	38.1	<LOQ	<LOQ	13.4	5.7	25.7	3.1	13.4	<LOQ	2.5	6.7	9.9	1.8	5.5	1170.8	5.9	5.5	2.9	1.4	5
WR3	45.4	<LOQ	35.8	14.8	7.3	32.6	2.6	16	<LOQ	2.7	6.1	11.7	2	5.8	901.3	8.4	8.8	2.1	6.6	7
WR4	9.1	<LOQ	<LOQ	4	1.8	5.4	0.8	2.9	<LOQ	1	2.9	4	0.8	2.1	762.8	1.5	2	0.5	1.7	1.6
EV1	7.6	<LOQ	<LOQ	4.6	2.2	9.8	2	4.3	<LOQ	0.5	1.3	2.1	0.5	1.3	883.5	2.2	1.5	0.3	1.4	1
EV2	28.2	<LOQ	9.2	14.5	9.4	33.4	9.2	16.8	<LOQ	3.1	4.7	9.7	1.8	4.8	754.3	11	8.4	2.5	6.7	7.3
EV3	15.4	<LOQ	<LOQ	8.2	4.9	16	3.6	11.2	<LOQ	0.9	2.8	6.4	0.8	1.8	975.1	4.5	3.2	1.3	2.9	1.8
