# Supplementary material for: Wine Terroir and the Soil Bacteria: An Amplicon Sequencing–Based Assessment of the Barossa Valley and Its Sub-Regions
Source: Front Microbiol. 2021 Jan 7;11:597944. doi: 10.3389/fmicb.2020.597944 (PMC7817890; doi:10.3389/fmicb.2020.597944)
Supplement: Supplementary file 8 [file Table_8.xlsx]

## Sheet: TableS8
Supplementary Table 8. Sequence information for sequencing primers 515F and 808R used in this study. The 12-base sample specific barcodes of 808R primers are shown within **.
Sample	Barcode	515F	808R
ID	Sequence
1	ACCGATAATTCC	AATGATACGGCGACCACCGAGATCTACACTATGGTAATTGTGTGCCAGCMGCCGCGGTAA	CAAGCAGAAGACGGCATACGAGAT*ACCGATAATTCC*AGTCAGTCAGCCGGACTACHVGGGTWTCTAAT
2	CAAGTGAGAGAG	AATGATACGGCGACCACCGAGATCTACACTATGGTAATTGTGTGCCAGCMGCCGCGGTAA	CAAGCAGAAGACGGCATACGAGAT*CAAGTGAGAGAG*AGTCAGTCAGCCGGACTACHVGGGTWTCTAAT
3	GTCTTCGTCGCT	AATGATACGGCGACCACCGAGATCTACACTATGGTAATTGTGTGCCAGCMGCCGCGGTAA	CAAGCAGAAGACGGCATACGAGAT*GTCTTCGTCGCT*AGTCAGTCAGCCGGACTACHVGGGTWTCTAAT
4	GGAAAGTCGAAG	AATGATACGGCGACCACCGAGATCTACACTATGGTAATTGTGTGCCAGCMGCCGCGGTAA	CAAGCAGAAGACGGCATACGAGAT*GGAAAGTCGAAG*AGTCAGTCAGCCGGACTACHVGGGTWTCTAAT
5	TCCACAGGAGTT	AATGATACGGCGACCACCGAGATCTACACTATGGTAATTGTGTGCCAGCMGCCGCGGTAA	CAAGCAGAAGACGGCATACGAGAT*TCCACAGGAGTT*AGTCAGTCAGCCGGACTACHVGGGTWTCTAAT
6	GTTACTGGGTGG	AATGATACGGCGACCACCGAGATCTACACTATGGTAATTGTGTGCCAGCMGCCGCGGTAA	CAAGCAGAAGACGGCATACGAGAT*GTTACTGGGTGG*AGTCAGTCAGCCGGACTACHVGGGTWTCTAAT
7	GAAGGAAGCAGG	AATGATACGGCGACCACCGAGATCTACACTATGGTAATTGTGTGCCAGCMGCCGCGGTAA	CAAGCAGAAGACGGCATACGAGAT*GAAGGAAGCAGG*AGTCAGTCAGCCGGACTACHVGGGTWTCTAAT
8	TGAGTGGAATGA	AATGATACGGCGACCACCGAGATCTACACTATGGTAATTGTGTGCCAGCMGCCGCGGTAA	CAAGCAGAAGACGGCATACGAGAT*TGAGTGGAATGA*AGTCAGTCAGCCGGACTACHVGGGTWTCTAAT
9	CTATGCTTGATG	AATGATACGGCGACCACCGAGATCTACACTATGGTAATTGTGTGCCAGCMGCCGCGGTAA	CAAGCAGAAGACGGCATACGAGAT*CTATGCTTGATG*AGTCAGTCAGCCGGACTACHVGGGTWTCTAAT
10	GTTGCTTGCAAT	AATGATACGGCGACCACCGAGATCTACACTATGGTAATTGTGTGCCAGCMGCCGCGGTAA	CAAGCAGAAGACGGCATACGAGAT*GTTGCTTGCAAT*AGTCAGTCAGCCGGACTACHVGGGTWTCTAAT
11	GAGTTAGGGAAG	AATGATACGGCGACCACCGAGATCTACACTATGGTAATTGTGTGCCAGCMGCCGCGGTAA	CAAGCAGAAGACGGCATACGAGAT*GAGTTAGGGAAG*AGTCAGTCAGCCGGACTACHVGGGTWTCTAAT
12	GGTTCTTATGAC	AATGATACGGCGACCACCGAGATCTACACTATGGTAATTGTGTGCCAGCMGCCGCGGTAA	CAAGCAGAAGACGGCATACGAGAT*GGTTCTTATGAC*AGTCAGTCAGCCGGACTACHVGGGTWTCTAAT
13	CTACGACCATTA	AATGATACGGCGACCACCGAGATCTACACTATGGTAATTGTGTGCCAGCMGCCGCGGTAA	CAAGCAGAAGACGGCATACGAGAT*CTACGACCATTA*AGTCAGTCAGCCGGACTACHVGGGTWTCTAAT
14	TCATCGCGATAT	AATGATACGGCGACCACCGAGATCTACACTATGGTAATTGTGTGCCAGCMGCCGCGGTAA	CAAGCAGAAGACGGCATACGAGAT*TCATCGCGATAT*AGTCAGTCAGCCGGACTACHVGGGTWTCTAAT
15	CCTTGTGCCTTG	AATGATACGGCGACCACCGAGATCTACACTATGGTAATTGTGTGCCAGCMGCCGCGGTAA	CAAGCAGAAGACGGCATACGAGAT*CCTTGTGCCTTG*AGTCAGTCAGCCGGACTACHVGGGTWTCTAAT
16	TCGTGATGTGAC	AATGATACGGCGACCACCGAGATCTACACTATGGTAATTGTGTGCCAGCMGCCGCGGTAA	CAAGCAGAAGACGGCATACGAGAT*TCGTGATGTGAC*AGTCAGTCAGCCGGACTACHVGGGTWTCTAAT
17	GTCAACGCGATG	AATGATACGGCGACCACCGAGATCTACACTATGGTAATTGTGTGCCAGCMGCCGCGGTAA	CAAGCAGAAGACGGCATACGAGAT*GTCAACGCGATG*AGTCAGTCAGCCGGACTACHVGGGTWTCTAAT
18	ACATGTCACGTG	AATGATACGGCGACCACCGAGATCTACACTATGGTAATTGTGTGCCAGCMGCCGCGGTAA	CAAGCAGAAGACGGCATACGAGAT*ACATGTCACGTG*AGTCAGTCAGCCGGACTACHVGGGTWTCTAAT
19	GCCGTTCTTCCA	AATGATACGGCGACCACCGAGATCTACACTATGGTAATTGTGTGCCAGCMGCCGCGGTAA	CAAGCAGAAGACGGCATACGAGAT*GCCGTTCTTCCA*AGTCAGTCAGCCGGACTACHVGGGTWTCTAAT
20	TAACTTGCGGAC	AATGATACGGCGACCACCGAGATCTACACTATGGTAATTGTGTGCCAGCMGCCGCGGTAA	CAAGCAGAAGACGGCATACGAGAT*TAACTTGCGGAC*AGTCAGTCAGCCGGACTACHVGGGTWTCTAAT
21	TCGACGGTGCAA	AATGATACGGCGACCACCGAGATCTACACTATGGTAATTGTGTGCCAGCMGCCGCGGTAA	CAAGCAGAAGACGGCATACGAGAT*TCGACGGTGCAA*AGTCAGTCAGCCGGACTACHVGGGTWTCTAAT
22	AGATTACCGGCG	AATGATACGGCGACCACCGAGATCTACACTATGGTAATTGTGTGCCAGCMGCCGCGGTAA	CAAGCAGAAGACGGCATACGAGAT*AGATTACCGGCG*AGTCAGTCAGCCGGACTACHVGGGTWTCTAAT
23	GACTTATAGGCC	AATGATACGGCGACCACCGAGATCTACACTATGGTAATTGTGTGCCAGCMGCCGCGGTAA	CAAGCAGAAGACGGCATACGAGAT*GACTTATAGGCC*AGTCAGTCAGCCGGACTACHVGGGTWTCTAAT
24	AGAGAAATGTCG	AATGATACGGCGACCACCGAGATCTACACTATGGTAATTGTGTGCCAGCMGCCGCGGTAA	CAAGCAGAAGACGGCATACGAGAT*AGAGAAATGTCG*AGTCAGTCAGCCGGACTACHVGGGTWTCTAAT
25	ACGACTATGTGC	AATGATACGGCGACCACCGAGATCTACACTATGGTAATTGTGTGCCAGCMGCCGCGGTAA	CAAGCAGAAGACGGCATACGAGAT*ACGACTATGTGC*AGTCAGTCAGCCGGACTACHVGGGTWTCTAAT
26	ACTTCAACTGTG	AATGATACGGCGACCACCGAGATCTACACTATGGTAATTGTGTGCCAGCMGCCGCGGTAA	CAAGCAGAAGACGGCATACGAGAT*ACTTCAACTGTG*AGTCAGTCAGCCGGACTACHVGGGTWTCTAAT
27	GTAGTGTCTAGC	AATGATACGGCGACCACCGAGATCTACACTATGGTAATTGTGTGCCAGCMGCCGCGGTAA	CAAGCAGAAGACGGCATACGAGAT*GTAGTGTCTAGC*AGTCAGTCAGCCGGACTACHVGGGTWTCTAAT
28	GAGAGCTCTACG	AATGATACGGCGACCACCGAGATCTACACTATGGTAATTGTGTGCCAGCMGCCGCGGTAA	CAAGCAGAAGACGGCATACGAGAT*GAGAGCTCTACG*AGTCAGTCAGCCGGACTACHVGGGTWTCTAAT
29	ACGTCTGTAGCA	AATGATACGGCGACCACCGAGATCTACACTATGGTAATTGTGTGCCAGCMGCCGCGGTAA	CAAGCAGAAGACGGCATACGAGAT*ACGTCTGTAGCA*AGTCAGTCAGCCGGACTACHVGGGTWTCTAAT
30	TCAAGGCATCGG	AATGATACGGCGACCACCGAGATCTACACTATGGTAATTGTGTGCCAGCMGCCGCGGTAA	CAAGCAGAAGACGGCATACGAGAT*TCAAGGCATCGG*AGTCAGTCAGCCGGACTACHVGGGTWTCTAAT
31	GCATGAAATGGA	AATGATACGGCGACCACCGAGATCTACACTATGGTAATTGTGTGCCAGCMGCCGCGGTAA	CAAGCAGAAGACGGCATACGAGAT*GCATGAAATGGA*AGTCAGTCAGCCGGACTACHVGGGTWTCTAAT
32	TAGTTAACGTCC	AATGATACGGCGACCACCGAGATCTACACTATGGTAATTGTGTGCCAGCMGCCGCGGTAA	CAAGCAGAAGACGGCATACGAGAT*TAGTTAACGTCC*AGTCAGTCAGCCGGACTACHVGGGTWTCTAAT
33	AGTGTATTTGCC	AATGATACGGCGACCACCGAGATCTACACTATGGTAATTGTGTGCCAGCMGCCGCGGTAA	CAAGCAGAAGACGGCATACGAGAT*AGTGTATTTGCC*AGTCAGTCAGCCGGACTACHVGGGTWTCTAAT
34	CAGTGATCCTAG	AATGATACGGCGACCACCGAGATCTACACTATGGTAATTGTGTGCCAGCMGCCGCGGTAA	CAAGCAGAAGACGGCATACGAGAT*CAGTGATCCTAG*AGTCAGTCAGCCGGACTACHVGGGTWTCTAAT
35	CGTTCAATCCAA	AATGATACGGCGACCACCGAGATCTACACTATGGTAATTGTGTGCCAGCMGCCGCGGTAA	CAAGCAGAAGACGGCATACGAGAT*CGTTCAATCCAA*AGTCAGTCAGCCGGACTACHVGGGTWTCTAAT
36	AGCTCTCAGAGG	AATGATACGGCGACCACCGAGATCTACACTATGGTAATTGTGTGCCAGCMGCCGCGGTAA	CAAGCAGAAGACGGCATACGAGAT*AGCTCTCAGAGG*AGTCAGTCAGCCGGACTACHVGGGTWTCTAAT
37	T*AGTCAGGCCAT	AATGATACGGCGACCACCGAGATCTACACTATGGTAATTGTGTGCCAGCMGCCGCGGTAA	CAAGCAGAAGACGGCATACGAGAT*T*AGTCAGGCCAT*AGTCAGTCAGCCGGACTACHVGGGTWTCTAAT
38	TTCGTGCCTGCT	AATGATACGGCGACCACCGAGATCTACACTATGGTAATTGTGTGCCAGCMGCCGCGGTAA	CAAGCAGAAGACGGCATACGAGAT*TTCGTGCCTGCT*AGTCAGTCAGCCGGACTACHVGGGTWTCTAAT
39	GATGATCGCCGA	AATGATACGGCGACCACCGAGATCTACACTATGGTAATTGTGTGCCAGCMGCCGCGGTAA	CAAGCAGAAGACGGCATACGAGAT*GATGATCGCCGA*AGTCAGTCAGCCGGACTACHVGGGTWTCTAAT
40	ACGCAACTGCTA	AATGATACGGCGACCACCGAGATCTACACTATGGTAATTGTGTGCCAGCMGCCGCGGTAA	CAAGCAGAAGACGGCATACGAGAT*ACGCAACTGCTA*AGTCAGTCAGCCGGACTACHVGGGTWTCTAAT
41	CTGGAGCATGAC	AATGATACGGCGACCACCGAGATCTACACTATGGTAATTGTGTGCCAGCMGCCGCGGTAA	CAAGCAGAAGACGGCATACGAGAT*CTGGAGCATGAC*AGTCAGTCAGCCGGACTACHVGGGTWTCTAAT
42	ATTTGGGTCATC	AATGATACGGCGACCACCGAGATCTACACTATGGTAATTGTGTGCCAGCMGCCGCGGTAA	CAAGCAGAAGACGGCATACGAGAT*ATTTGGGTCATC*AGTCAGTCAGCCGGACTACHVGGGTWTCTAAT
43	CACTGGTATATC	AATGATACGGCGACCACCGAGATCTACACTATGGTAATTGTGTGCCAGCMGCCGCGGTAA	CAAGCAGAAGACGGCATACGAGAT*CACTGGTATATC*AGTCAGTCAGCCGGACTACHVGGGTWTCTAAT
44	ACTGCATCGAGG	AATGATACGGCGACCACCGAGATCTACACTATGGTAATTGTGTGCCAGCMGCCGCGGTAA	CAAGCAGAAGACGGCATACGAGAT*ACTGCATCGAGG*AGTCAGTCAGCCGGACTACHVGGGTWTCTAAT
45	TTGTATGTGCGT	AATGATACGGCGACCACCGAGATCTACACTATGGTAATTGTGTGCCAGCMGCCGCGGTAA	CAAGCAGAAGACGGCATACGAGAT*TTGTATGTGCGT*AGTCAGTCAGCCGGACTACHVGGGTWTCTAAT
46	TAGTGCTGCGTA	AATGATACGGCGACCACCGAGATCTACACTATGGTAATTGTGTGCCAGCMGCCGCGGTAA	CAAGCAGAAGACGGCATACGAGAT*TAGTGCTGCGTA*AGTCAGTCAGCCGGACTACHVGGGTWTCTAAT
47	TTCGCGTGAAAC	AATGATACGGCGACCACCGAGATCTACACTATGGTAATTGTGTGCCAGCMGCCGCGGTAA	CAAGCAGAAGACGGCATACGAGAT*TTCGCGTGAAAC*AGTCAGTCAGCCGGACTACHVGGGTWTCTAAT
48	TCCAATAGCGTG	AATGATACGGCGACCACCGAGATCTACACTATGGTAATTGTGTGCCAGCMGCCGCGGTAA	CAAGCAGAAGACGGCATACGAGAT*TCCAATAGCGTG*AGTCAGTCAGCCGGACTACHVGGGTWTCTAAT
49	CAGCTTACTAGG	AATGATACGGCGACCACCGAGATCTACACTATGGTAATTGTGTGCCAGCMGCCGCGGTAA	CAAGCAGAAGACGGCATACGAGAT*CAGCTTACTAGG*AGTCAGTCAGCCGGACTACHVGGGTWTCTAAT
50	TCCTACTCCGGT	AATGATACGGCGACCACCGAGATCTACACTATGGTAATTGTGTGCCAGCMGCCGCGGTAA	CAAGCAGAAGACGGCATACGAGAT*TCCTACTCCGGT*AGTCAGTCAGCCGGACTACHVGGGTWTCTAAT
51	TGGCAGTTTGTT	AATGATACGGCGACCACCGAGATCTACACTATGGTAATTGTGTGCCAGCMGCCGCGGTAA	CAAGCAGAAGACGGCATACGAGAT*TGGCAGTTTGTT*AGTCAGTCAGCCGGACTACHVGGGTWTCTAAT
52	TGAATAGTCCGC	AATGATACGGCGACCACCGAGATCTACACTATGGTAATTGTGTGCCAGCMGCCGCGGTAA	CAAGCAGAAGACGGCATACGAGAT*TGAATAGTCCGC*AGTCAGTCAGCCGGACTACHVGGGTWTCTAAT
53	ACAGACCACTCA	AATGATACGGCGACCACCGAGATCTACACTATGGTAATTGTGTGCCAGCMGCCGCGGTAA	CAAGCAGAAGACGGCATACGAGAT*ACAGACCACTCA*AGTCAGTCAGCCGGACTACHVGGGTWTCTAAT
54	CAGCACTAAGCG	AATGATACGGCGACCACCGAGATCTACACTATGGTAATTGTGTGCCAGCMGCCGCGGTAA	CAAGCAGAAGACGGCATACGAGAT*CAGCACTAAGCG*AGTCAGTCAGCCGGACTACHVGGGTWTCTAAT
55	CAAGGTTCTTGT	AATGATACGGCGACCACCGAGATCTACACTATGGTAATTGTGTGCCAGCMGCCGCGGTAA	CAAGCAGAAGACGGCATACGAGAT*CAAGGTTCTTGT*AGTCAGTCAGCCGGACTACHVGGGTWTCTAAT
56	GGAAGTGAAGTT	AATGATACGGCGACCACCGAGATCTACACTATGGTAATTGTGTGCCAGCMGCCGCGGTAA	CAAGCAGAAGACGGCATACGAGAT*GGAAGTGAAGTT*AGTCAGTCAGCCGGACTACHVGGGTWTCTAAT
57	ACTCGTCGGTAA	AATGATACGGCGACCACCGAGATCTACACTATGGTAATTGTGTGCCAGCMGCCGCGGTAA	CAAGCAGAAGACGGCATACGAGAT*ACTCGTCGGTAA*AGTCAGTCAGCCGGACTACHVGGGTWTCTAAT
58	AGGTAGTCCTCA	AATGATACGGCGACCACCGAGATCTACACTATGGTAATTGTGTGCCAGCMGCCGCGGTAA	CAAGCAGAAGACGGCATACGAGAT*AGGTAGTCCTCA*AGTCAGTCAGCCGGACTACHVGGGTWTCTAAT
59	ACACATGTCTAC	AATGATACGGCGACCACCGAGATCTACACTATGGTAATTGTGTGCCAGCMGCCGCGGTAA	CAAGCAGAAGACGGCATACGAGAT*ACACATGTCTAC*AGTCAGTCAGCCGGACTACHVGGGTWTCTAAT
60	CAATTGTGCACG	AATGATACGGCGACCACCGAGATCTACACTATGGTAATTGTGTGCCAGCMGCCGCGGTAA	CAAGCAGAAGACGGCATACGAGAT*CAATTGTGCACG*AGTCAGTCAGCCGGACTACHVGGGTWTCTAAT
61	ACGAGTGCTATC	AATGATACGGCGACCACCGAGATCTACACTATGGTAATTGTGTGCCAGCMGCCGCGGTAA	CAAGCAGAAGACGGCATACGAGAT*ACGAGTGCTATC*AGTCAGTCAGCCGGACTACHVGGGTWTCTAAT
62	TCGCAAACTTTG	AATGATACGGCGACCACCGAGATCTACACTATGGTAATTGTGTGCCAGCMGCCGCGGTAA	CAAGCAGAAGACGGCATACGAGAT*TCGCAAACTTTG*AGTCAGTCAGCCGGACTACHVGGGTWTCTAAT
63	GCTAAGAGAGTA	AATGATACGGCGACCACCGAGATCTACACTATGGTAATTGTGTGCCAGCMGCCGCGGTAA	CAAGCAGAAGACGGCATACGAGAT*GCTAAGAGAGTA*AGTCAGTCAGCCGGACTACHVGGGTWTCTAAT
64	TATATCCACTGG	AATGATACGGCGACCACCGAGATCTACACTATGGTAATTGTGTGCCAGCMGCCGCGGTAA	CAAGCAGAAGACGGCATACGAGAT*TATATCCACTGG*AGTCAGTCAGCCGGACTACHVGGGTWTCTAAT
65	CTACATCTAAGC	AATGATACGGCGACCACCGAGATCTACACTATGGTAATTGTGTGCCAGCMGCCGCGGTAA	CAAGCAGAAGACGGCATACGAGAT*CTACATCTAAGC*AGTCAGTCAGCCGGACTACHVGGGTWTCTAAT
66	GCAAGCCGATTG	AATGATACGGCGACCACCGAGATCTACACTATGGTAATTGTGTGCCAGCMGCCGCGGTAA	CAAGCAGAAGACGGCATACGAGAT*GCAAGCCGATTG*AGTCAGTCAGCCGGACTACHVGGGTWTCTAAT
67	CGCGTAACTGTA	AATGATACGGCGACCACCGAGATCTACACTATGGTAATTGTGTGCCAGCMGCCGCGGTAA	CAAGCAGAAGACGGCATACGAGAT*CGCGTAACTGTA*AGTCAGTCAGCCGGACTACHVGGGTWTCTAAT
