# Supplementary material for: Wine Terroir and the Soil Bacteria: An Amplicon Sequencing–Based Assessment of the Barossa Valley and Its Sub-Regions
Source: Front Microbiol. 2021 Jan 7;11:597944. doi: 10.3389/fmicb.2020.597944 (PMC7817890; doi:10.3389/fmicb.2020.597944)
Supplement: Supplementary file 9 [file Table_9.xlsx]

## Sheet: TableS9
Supplementary Table 9. Table of sequence analysis. The sequences were merged using BBMerge version 8.9. Sample 67 is negative control.
Sample ID	Vineyard	Pairs	Joined	Ambiguous	No Solution	Too Short
1	Northern Grounds	108007	76056 (70.418%)	14537 (13.459%)	17414 (16.123%)	0 (0.000%)
2	Northern Grounds	126115	82965 (65.785%)	19157 (15.190%)	23993 (19.025%)	0 (0.000%)
3	Northern Grounds	145375	99994 (68.783%)	19498 (13.412%)	25883 (17.804%)	0 (0.000%)
4	Northern Grounds	179459	120810 (67.319%)	25476 (14.196%)	33173 (18.485%)	0 (0.000%)
5	Northern Grounds	150991	102067 (67.598%)	21539 (14.265%)	27385 (18.137%)	0 (0.000%)
6	Northern Grounds	152970	99754 (65.211%)	22875 (14.954%)	30341 (19.835%)	0 (0.000%)
7	Northern Grounds	210389	137723 (65.461%)	32896 (15.636%)	39770 (18.903%)	0 (0.000%)
8	Northern Grounds	145774	99022 (67.928%)	19774 (13.565%)	26978 (18.507%)	0 (0.000%)
9	Northern Grounds	190294	130974 (68.827%)	25166 (13.225%)	34154 (17.948%)	0 (0.000%)
10	Northern Grounds	160155	112615 (70.316%)	20353 (12.708%)	27187 (16.975%)	0 (0.000%)
11	Northern Grounds	179865	122338 (68.017%)	24539 (13.643%)	32988 (18.340%)	0 (0.000%)
12	Northern Grounds	222894	158881 (71.281%)	27309 (12.252%)	36704 (16.467%)	0 (0.000%)
13	Central Grounds	134904	89767 (66.541%)	20005 (14.829%)	25132 (18.630%)	0 (0.000%)
14	Central Grounds	126616	84298 (66.578%)	19084 (15.072%)	23234 (18.350%)	0 (0.000%)
15	Central Grounds	123406	86466 (70.066%)	15124 (12.255%)	21816 (17.678%)	0 (0.000%)
16	Central Grounds	143996	96441 (66.975%)	21059 (14.625%)	26496 (18.401%)	0 (0.000%)
17	Central Grounds	140433	95550 (68.040%)	19343 (13.774%)	25540 (18.187%)	0 (0.000%)
18	Central Grounds	122073	82976 (67.972%)	17144 (14.044%)	21953 (17.984%)	0 (0.000%)
19	Central Grounds	141939	98000 (69.044%)	20087 (14.152%)	23852 (16.804%)	0 (0.000%)
20	Central Grounds	124846	84402 (67.605%)	18350 (14.698%)	22094 (17.697%)	0 (0.000%)
21	Central Grounds	138929	89332 (64.300%)	23372 (16.823%)	26225 (18.877%)	0 (0.000%)
22	Central Grounds	142894	98154 (68.690%)	20215 (14.147%)	24525 (17.163%)	0 (0.000%)
23	Central Grounds	141706	94757 (66.869%)	21687 (15.304%)	25262 (17.827%)	0 (0.000%)
24	Central Grounds	142511	99676 (69.943%)	18374 (12.893%)	24461 (17.164%)	0 (0.000%)
25	Eastern Ridge	129034	83533 (64.737%)	20411 (15.818%)	25090 (19.444%)	0 (0.000%)
26	Eastern Ridge	120376	83003 (68.953%)	17295 (14.367%)	20078 (16.679%)	0 (0.000%)
27	Eastern Ridge	128943	91684 (71.104%)	15676 (12.157%)	21583 (16.738%)	0 (0.000%)
28	Eastern Ridge	124086	83158 (67.016%)	19007 (15.318%)	21921 (17.666%)	0 (0.000%)
29	Eastern Ridge	129814	84733 (65.273%)	20623 (15.887%)	24458 (18.841%)	0 (0.000%)
30	Eastern Ridge	115469	70588 (61.132%)	21271 (18.421%)	23610 (20.447%)	0 (0.000%)
31	Eastern Ridge	138169	94697 (68.537%)	18785 (13.596%)	24687 (17.867%)	0 (0.000%)
32	Eastern Ridge	132026	88773 (67.239%)	20510 (15.535%)	22743 (17.226%)	0 (0.000%)
33	Eastern Ridge	114442	79832 (69.758%)	15608 (13.638%)	19002 (16.604%)	0 (0.000%)
34	Eastern Ridge	124872	84907 (67.995%)	17849 (14.294%)	22116 (17.711%)	0 (0.000%)
35	Eastern Ridge	139859	96188 (68.775%)	19833 (14.181%)	23838 (17.044%)	0 (0.000%)
36	Eastern Ridge	129564	85947 (66.336%)	19104 (14.745%)	24513 (18.920%)	0 (0.000%)
37	Southern Grounds	153198	95197 (62.140%)	26674 (17.411%)	31327 (20.449%)	0 (0.000%)
38	Southern Grounds	152268	99582 (65.399%)	23153 (15.205%)	29533 (19.395%)	0 (0.000%)
39	Southern Grounds	142936	96356 (67.412%)	19833 (13.875%)	26747 (18.713%)	0 (0.000%)
40	Southern Grounds	135397	94416 (69.733%)	17625 (13.017%)	23356 (17.250%)	0 (0.000%)
41	Southern Grounds	90265	60907 (67.476%)	12980 (14.380%)	16378 (18.144%)	0 (0.000%)
42	Southern Grounds	96828	67121 (69.320%)	12659 (13.074%)	17048 (17.606%)	0 (0.000%)
43	Southern Grounds	117653	77884 (66.198%)	17810 (15.138%)	21959 (18.664%)	0 (0.000%)
44	Southern Grounds	102974	70465 (68.430%)	14274 (13.862%)	18235 (17.708%)	0 (0.000%)
45	Southern Grounds	123259	77980 (63.265%)	19981 (16.211%)	25298 (20.524%)	0 (0.000%)
46	Western Ridge	102551	69563 (67.833%)	14155 (13.803%)	18833 (18.365%)	0 (0.000%)
47	Western Ridge	89322	60488 (67.719%)	12831 (14.365%)	16003 (17.916%)	0 (0.000%)
48	Western Ridge	115706	78477 (67.824%)	16399 (14.173%)	20830 (18.003%)	0 (0.000%)
49	Western Ridge	87478	58700 (67.103%)	12718 (14.539%)	16060 (18.359%)	0 (0.000%)
50	Western Ridge	87900	57422 (65.327%)	14133 (16.078%)	16345 (18.595%)	0 (0.000%)
51	Western Ridge	120368	83761 (69.587%)	15167 (12.601%)	21440 (17.812%)	0 (0.000%)
52	Western Ridge	109809	74288 (67.652%)	15670 (14.270%)	19851 (18.078%)	0 (0.000%)
53	Western Ridge	133078	88436 (66.454%)	20759 (15.599%)	23883 (17.947%)	0 (0.000%)
54	Western Ridge	125702	83001 (66.030%)	19614 (15.604%)	23087 (18.366%)	0 (0.000%)
55	Western Ridge	128473	87402 (68.031%)	17749 (13.815%)	23322 (18.153%)	0 (0.000%)
56	Western Ridge	119901	80839 (67.421%)	16538 (13.793%)	22524 (18.785%)	0 (0.000%)
57	Western Ridge	95917	67250 (70.113%)	12128 (12.644%)	16539 (17.243%)	0 (0.000%)
58	Eden Valley	90237	62670 (69.450%)	12055 (13.359%)	15512 (17.190%)	0 (0.000%)
59	Eden Valley	111760	75982 (67.987%)	16152 (14.452%)	19626 (17.561%)	0 (0.000%)
60	Eden Valley	107295	72816 (67.865%)	15358 (14.314%)	19121 (17.821%)	0 (0.000%)
61	Eden Valley	108474	74214 (68.416%)	15077 (13.899%)	19183 (17.684%)	0 (0.000%)
62	Eden Valley	124104	87100 (70.183%)	15683 (12.637%)	21321 (17.180%)	0 (0.000%)
63	Eden Valley	148995	100541 (67.479%)	20722 (13.908%)	27732 (18.613%)	0 (0.000%)
64	Eden Valley	150519	103732 (68.916%)	20147 (13.385%)	26640 (17.699%)	0 (0.000%)
65	Eden Valley	135315	94256 (69.657%)	17575 (12.988%)	23484 (17.355%)	0 (0.000%)
66	Eden Valley	111763	76379 (68.340%)	15305 (13.694%)	20079 (17.966%)	0 (0.000%)
67	Negative Control	1464	155 (10.587%)	1263 (86.270%)	46 (3.142%)	0 (0.000%)
