# Supplementary material for: Wine Terroir and the Soil Bacteria: An Amplicon Sequencing–Based Assessment of the Barossa Valley and Its Sub-Regions
Source: Front Microbiol. 2021 Jan 7;11:597944. doi: 10.3389/fmicb.2020.597944 (PMC7817890; doi:10.3389/fmicb.2020.597944)
Supplement: Supplementary file 10 [file Table_10.xlsx]

## Sheet: TableS10
Supplementary Table 10. Alpha diversity observed species diversity comparison. Pairwise comparison using a two-sample t-test based on alpha diversity: observed species diversity comparison. Alpha diversity values were calculated based on rarefied data to 37,176 sequences per sample. Pairwise comparison showing significantly different levels of OTU richness are highligthed in grey.
		Central Grounds		Eastern Edge		Eden Valley		Northern Grounds		Southern Grounds		Western Ridge
		mean	std	mean	std	mean	std	mean	std	mean	std	mean	std
		10100.8	914.72	9647.57	721.55	8627.37	916.57	10189.5	900.08	9324.66	1388.14	8760.18	710.35
Central Grounds		-
		-
Eastern Edge	t-stat	1.29		-
	p value	1		-
Eden Valley	t-stat	3.47		2.71		-
	p value	0.03		0.23		-
Northern Grounds	t-stat	0.23		1.56		3.71		-
	p value	1		1		0.05		-
Southern Grounds	t-stat	-1.47		-0.66		1.19		1.64		-
	p value	1		1		1		1		-
Western Ridge	t-stat	3.84		2.91		-0.36		4.13		1.15		-
	p value	0.02		0.06		1		0.02		1		-
