# Supplementary material for: Wine Terroir and the Soil Bacteria: An Amplicon Sequencing–Based Assessment of the Barossa Valley and Its Sub-Regions
Source: Front Microbiol. 2021 Jan 7;11:597944. doi: 10.3389/fmicb.2020.597944 (PMC7817890; doi:10.3389/fmicb.2020.597944)
Supplement: Supplementary file 12 [file Table_12.xlsx]

## Sheet: TableS12
Supplementary Table 12. Alpha Shannon diversity comparison. Alpha diversity values were calculated based on rarefied data to 37,176 sequences per sample. Inserted figure shows Shannon diversity values for all soil samples collected in each subregion.
Group1	Group2	Group1 mean	Group1 std	Group2 mean	Group2 std	t stat	p-value
Eastern Ridge	Eden Valley	7.95189	0.224471	7.91985	0.146349	0.39505	0.6973
Eden Valley	Western Ridge	7.91985	0.146349	7.96903	0.124928	-0.81069	0.4296
Southern Grounds	Central Grounds	7.94547	0.234675	7.94367	0.261235	-0.016556	0.987
Northern Grounds	Central Grounds	7.95413	0.222586	7.94367	0.261235	0.10558	0.9169
Central Grounds	Eastern Ridge	7.94367	0.261235	7.95189	0.224471	-0.082694	0.9349
Northern Grounds	Eden Valley	7.95413	0.222586	7.91985	0.146349	0.42492	0.6757
Central Grounds	Eden Valley	7.94367	0.261235	7.91985	0.146349	0.26521	0.7939
Northern Grounds	Western Ridge	7.95413	0.222586	7.96903	0.124928	-0.20222	0.8421
Northern Grounds	Eastern Ridge	7.95413	0.222586	7.95189	0.224471	0.024531	0.9807
Central Grounds	Western Ridge	7.94367	0.261235	7.96903	0.124928	-0.30339	0.7656
Southern Grounds	Eastern Ridge	7.94547	0.234675	7.95189	0.224471	0.063233	0.9503
Southern Grounds	Eden Valley	7.94547	0.234675	7.91985	0.146349	0.2779	0.7853
Northern Grounds	Southern Grounds	7.95413	0.222586	7.94547	0.234675	0.085563	0.9328
Eastern Ridge	Western Ridge	7.95189	0.224471	7.96903	0.124928	-0.23111	0.82
Southern Grounds	Western Ridge	7.94547	0.234675	7.96903	0.124928	-0.27354	0.7893
